# Supplementary material for: Hepatic Wnt1 Inducible Signaling Pathway Protein 1 (WISP-1/CCN4) Associates with Markers of Liver Fibrosis in Severe Obesity
Source: Cells. 2021 Apr 29;10(5):1048. doi: 10.3390/cells10051048 (PMC8146455; doi:10.3390/cells10051048)
Supplement: Supplementary file 1 [file cells-10-01048-s001.zip]

Archive with 7 entries (7 files):
- Supplement/FigureS1_histo_liver_new.pdf
- Supplement/FigureS2_histo_liver_Intellesis_R1.pdf
- Supplement/FigureS3_CCN4_expr_diff_tissues.pdf
- Supplement/FigureS4_CCN4_NAFLD_scores_R1.pdf
- Supplement/FigureS5_mRNA_CCN4_NAFLD_scores_R1.pdf
- Supplement/Table_S1_primer.pdf
- Supplement/Table_S2.pdf
